# Supplementary material for: The Body Fat Percentage Rather Than the BMI Is Associated with the CD4 Count among HIV Positive Japanese Individuals
Source: Nutrients. 2022 Jan 18;14(3):428. doi: 10.3390/nu14030428 (PMC8838368; doi:10.3390/nu14030428)
Supplement: Supplementary file 1 [file nutrients-14-00428-s001.zip]

Archive with 1 entries (1 files):
- nutrients-1539728-supplementary.xlsx
