# Supplementary material for: The Body Fat Percentage Rather Than the BMI Is Associated with the CD4 Count among HIV Positive Japanese Individuals
Source: Nutrients. 2022 Jan 18;14(3):428. doi: 10.3390/nu14030428 (PMC8838368; doi:10.3390/nu14030428)
Supplement: Supplementary file 1 [file nutrients-14-00428-s001.zip › nutrients-1539728-supplementary.xlsx]

## Sheet: supplementary table S1
	Table S1. Blood biochemical and anthropometry values -Total subjects and separated by CD4 count 500/mm3
			Total（n=289）			CD4 ≥ 500/mm3(n=160)			CD4 ＜ 500/mm3 (n=129)			p*
			median	( 25th , 75th )		median	( 25th , 75th )		median	( 25th , 75th )
		Alb ( g/dL )	4.4	( 4.2 , 4.5 )		4.4	( 4.2 , 4.5 )		4.3	( 4.0 , 4.5 )		0.025
		T-chol ( mg/dL )	193	( 163 , 219 )		200	( 166 , 223 )		188	( 159 , 212 )		0.076
		LDL-chol ( mg/dL )	110	( 88 , 133 )		113	( 91 , 140 )		104	( 82 , 127 )		0.009
		HDL-chol ( mg/dL )	49	( 41 , 57 )		46	( 40 , 56 )		49	( 41 , 59 )		0.406
		TG ( mg/dL )	135	( 97 , 219 )		142	( 101 , 214 )		133	( 91 , 223 )		0.313
		non-HDL ( mg/dL )	143	( 112 , 167 )		149	( 115 , 171 )		137	( 109 , 162 )		0.031
		Fasting glucose ( mg/dL )	99	( 93 , 108 )		99	( 93 , 109 )		100	( 93 , 107 )		0.906
		HbA1c ( % )	5.4	( 5.2 , 5.7 )		5.4	( 5.2 , 5.6 )		5.4	( 5.2 , 5.7 )		0.629
		Systolic blood pressure ( mmHg )	128	( 119 , 140 )		128	( 119 , 137 )		128	( 118 , 141 )		0.825
		Diastolic blood pressure ( mmHg )	82	( 74 , 90 )		82	( 75 , 91 )		82	( 72 , 90 )		0.384
		Waist circumference ( cm )	84.5	( 78.0 , 91.2 )		86	( 79.0 , 91.0 )		83.5	( 76.7 , 90.0 )		0.056
		Skeletal muscle mass ( kg )	28.1	( 25.3 , 30.6 )		28.1	( 25.3 , 31.2 )		28	( 24.8 , 30.3 )		0.181
		Body fat mass ( kg )	15.7	( 12.0 , 20.9 )		15.9	( 13.0 , 22.6 )		14.9	( 10.7 , 19.3 )		0.019
		BF% ( % )	23.8	( 19.4 , 28.4 )		24.5	( 20.0 , 29.1 )		23.1	( 18.8 , 27.6 )		0.033
		Visceral fat mass ( cm2 )	87	( 70.0 , 108 )		86.6	( 73.0 , 109.0 )		87.5	( 67.4 , 107.0 )		0.647
		SMI ( kg/m2 )	7.4	( 7.0 , 8.0 )		7.5	( 7.0 , 8.2 )		7.4	( 6.9 , 7.9 )		0.025
		ABI max	1.13	( 1.08 , 1.17 )		1.13	( 1.06 , 1.16 )		1.13	( 1.08 , 1.18 )		0.465
		baPWV max	1406	( 1236 , 1598 )		1380	( 1308 , 1524 )		1442	( 1212 , 1745 )		0.502
	p*：CD4≧500/mm3 vs CD4<500/mm3, Mann-Whitney U test for continuous variables, x2 test or Fisher's exact test for other variables
	Abbreviations and symbol: Alb, albumin; T-chol, total cholesterol; LDL-chol,low-density lipoprotein cholesterol; HDL-chol, high-density lipoprotein cholesterol; TG, triglyceride,; non-HDL, non-high-density lipoprotein cholesterol; HbA1c, hemoglobin A1c; BF%, body fat percentage; SMI, skeletal muscle mass index; baPWV, branchial-ankle pulse wave velocity

## Sheet: supplementaly tabel S2
		Table S2. Energy adjusted nutrient intakes - Total subjects and separated by CD4 count 500/mm3
				Total（n=270）			CD4 ≥ 500/mm3(n=160)			CD4 ＜ 500/mm3 (n=122)			p*
				median	( 25th , 75th )		median	( 25th , 75th )		median	( 25th , 75th )
			Energy ( kcal/day)	2049	( 1662 , 2450 )		2035	( 1657 , 2465 )		2068.21	( 1663 , 2429 )		0.852
			Energy / IBW ( kcal/day)	31.6	( 27.0 , 39.2 )		31.4	( 26.9 , 39.1 )		31.6939	( 27.0 , 39.3 )		0.941
			Protein / IBW ( g/1000 kcal )	1.15	( 0.88 , 1.38 )		1.08	( 0.85 , 1.38 )		1.19257	( 0.91 , 1.41 )		0.136
			Animal protein / IBW ( g/1000 kcal )	0.62898	( 0.45 , 0.85 )		0.610368	( 0.44 , 0.81 )		0.67176	( 0.46 , 0.93 )		0.207
			Plant protein / IBW ( g/1000 kcal )	0.479579	( 0.38 , 0.62 )		0.479579	( 0.36 , 0.61 )		0.48192	( 0.39 , 0.62 )		0.393
			Fat / IBW ( g/1000 kcal )	0.898787	( 0.69 , 1.12 )		0.914722	( 0.69 , 1.13 )		0.884271	( 0.70 , 1.12 )		0.925
			Animal fat / IBW ( g/1000 kcal )	0.401979	( 0.30 , 0.51 )		0.396233	( 0.29 , 0.50 )		0.417245	( 0.31 , 0.51 )		0.586
			Plant fat / IBW ( g/1000 kcal )	0.487999	( 0.35 , 0.63 )		0.487999	( 0.34 , 0.62 )		0.485346	( 0.36 , 0.63 )		0.83
			Carbohydrate / IBW ( g/1000 kcal )	4.27502	( 3.5 , 5.3 )		4.3	( 3.4 , 5.4 )		4.229	( 3.5 , 5.2 )		0.773
			Protein ( %E )	13.7706	( 12.2 , 15.8 )		13.3685	( 12.1 , 15.3 )		14.2427	( 12.4 , 16.8 )		0.033
			Fat ( %E )	25.6922	( 20.8 , 29.0 )		25.9522	( 21.0 , 28.6 )		25.5303	( 20.7 , 29.6 )		0.851
			Carbohydrate ( %E )	54.6	( 48.1 , 59.2 )		55.5646	( 49.7 , 59.5 )		52.4721	( 47.0 , 59.2 )		0.253
			NPC-N ratio	156.5	( 133.2 , 179.1 )		162	( 138.1 , 181.6 )		150.5	( 124.1 , 176.2 )		0.033
			Sodium / 1000kcal ( mg/1000 kcal )	2224.32	( 1911 , 2606 )		2233	( 1910 , 2620 )		2202.49	( 1916 , 2598 )		0.834
			Potassium / 1000kcal ( mg/1000 kcal )	1147.77	( 932 , 1390 )		1120	( 905 , 1357 )		1165.78	( 959 , 1414 )		0.151
			Calcium / 1000kcal ( mg/1000 kcal )	233.037	( 179 , 318 )		227	( 162 , 307 )		253.576	( 189 , 345 )		0.036
			Magnesium / 1000kcal ( mg/1000 kcal )	117.561	( 105 , 140 )		115.942	( 103 , 137 )		120.102	( 107 , 144 )		0.138
			Potassium / 1000kcal ( mg/1000 kcal )	510	( 434 , 589 )		498	( 430 , 561 )		523.74	( 444 , 623 )		0.034
			Iron / 1000kcal ( mg/1000 kcal )	3.65161	( 3.1 , 4.3 )		3.58177	( 3.0 , 4.1 )		3.71414	( 3.2 , 4.5 )		0.165
			Zince / 1000kcal ( mg/1000 kcal )	4.03121	( 3.7 , 4.5 )		3.99384	( 3.6 , 4.3 )		4.16415	( 3.7 , 4.7 )		0.0282721
			Copper /1000kcal ( mg/1000 kcal )	0.557332	( 0.49 , 0.62 )		0.549574	( 0.49 , 0.61 )		0.567618	( 0.51 , 0.63 )		0.135175
			Manganese / 1000kcal ( mg/1000 kcal )	1.57892	( 1.3 , 2.0 )		1.58458	( 1.3 , 2.0 )		1.57664	( 1.3 , 2.0 )		0.618
			Retinol equivalent / 1000kcal ( μg/1000 kcal )	282	( 192 , 410 )		266	( 187 , 389 )		294.286	( 216 , 431 )		0.197
			Vitamin D / 1000kcal ( μg/1000 kcal )	5.0289	( 3.3 , 8.6 )		4.70525	( 3.3 , 8.1 )		5.20157	( 3.6 , 9.4 )		0.215
			α-tocopherol / 1000kcal ( mg/1000 kcal )	3.54395	( 3.0 , 4.2 )		3.45779	( 3.0 , 4.2 )		3.62496	( 3.0 , 4.2 )		0.669
			vitamin K / 1000kcal ( μg/1000 kcal )	106.71	( 74 , 160 )		109	( 77 , 160 )		106.686	( 72 , 166 )		0.726
			Vitamin B1 / 1000kcal ( mg/1000 kcal )	0.368124	( 0.31 , 0.42 )		0.362936	( 0.31 , 0.41 )		0.377716	( 0.32 , 0.44 )		0.061
			Vitamin B2 / 1000kcal ( mg/1000 kcal )	0.630754	( 0.51 , 0.75 )		0.611344	( 0.51 , 0.71 )		0.645654	( 0.53 , 0.82 )		0.064
			Niacin / 1000kcal ( mg/1000 kcal )	8.71474	( 7.4 , 10.3 )		8.7056	( 7.5 , 10.1 )		8.80508	( 7.1 , 10.8 )		0.578
			Vitamin B6 / 1000kcal ( mg/1000 kcal )	0.58511	( 0.49 , 0.71 )		0.565301	( 0.49 , 0.68 )		0.597901	( 0.48 , 0.72 )		0.29
			Vitamin B12 / 1000kcal ( μg/1000 kcal )	4.11126	( 2.8 , 6.1 )		4.01854	( 2.7 , 5.7 )		4.26245	( 2.8 , 6.5 )		0.32
			Folate / 1000kcal ( μg/1000 kcal )	144	( 112 , 185 )		141.968	( 111 , 177 )		149.363	( 113 , 198 )		0.381
			Pantothenic acid / 1000kcal ( mg/1000 kcal )	3.13968	( 2.7 , 3.6 )		3.11012	( 2.7 , 3.4 )		3.21663	( 2.8 , 3.8 )		0.045
			Vitamin C / 1000kcal ( mg/1000 kcal )	45.8918	( 30 , 62 )		45.3469	( 31 , 61 )		48.9121	( 30 , 65 )		0.588
			Saturated fatty acid / 1000kcal ( g/1000 kcal )	7.37075	( 5.9 , 8.7 )		7.43119	( 6.0 , 8.7 )		7.33311	( 5.7 , 8.7 )		0.872
			Monounsaturated fatty acid / 1000kcal ( g/1000 kcal )	10.2761	( 8.3 , 11.7 )		10.2779	( 8.4 , 11.7 )		10.2136	( 8.1 , 11.8 )		0.916
			Polyunsaturated fatty acid / 1000kcal ( g/1000 kcal )	6.75104	( 5.7 , 8.0 )		6.68063	( 5.7 , 7.7 )		6.77474	( 5.7 , 8.0 )		0.746
			Cholesterol / 1000kcal ( mg/1000 kcal )	185.735	( 136 , 235 )		175	( 131 , 226 )		192.337	( 143 , 259 )		0.041
			Soluble fiber / 1000kcal ( g/1000 kcal )	1.29164	( 1.0 , 1.6 )		1.26585	( 1.0 , 1.5 )		1.32339	( 1.1 , 1.7 )		0.151
			Unsoluble fiber / 1000kcal ( g/1000 kcal )	3.70209	( 3.1 , 4.5 )		3.62354	( 2.9 , 4.5 )		3.80702	( 3.2 , 4.7 )		0.234
			Total fiber / 1000kcal ( g/1000 kcal )	5.2	( 4.2 , 6.3 )		5.01186	( 4.1 , 6.2 )		5.32317	( 4.5 , 6.6 )		0.185
			Salt / 1000kcal ( g/1000 kcal )	5.6169	( 4.8 , 6.6 )		5.65977	( 4.8 , 6.6 )		5.60524	( 4.9 , 6.5 )		0.866
			Sucrose / 1000kcal ( g/1000 kcal )	6.75058	( 4.2 , 10.4 )		6.50993	( 4.1 , 10.1 )		7.23896	( 4.5 , 11.3 )		0.315
			Alcohol / 1000kcal ( g/1000 kcal )	1.5528	( 0 , 11.1 )		1.72508	( 0 , 10.7 )		1.51837	( 0 , 12.4 )		0.555
			n-3 Polyunsaturated fatty acid /1000kcal ( g/1000 kcal )	1.31117	( 1.0 , 1.6 )		1.29701	( 1.0 , 1.6 )		1.33653	( 1.0 , 1.6 )		0.638013
			n-6 Polyunsaturated fatty acid /1000kcal ( g/1000 kcal )	5.30868	( 4.6 , 6.3 )		5.23775	( 4.6 , 6.3 )		5.37156	( 4.6 , 6.44 )		0.959
		p*：CD4≧500/mm3 vs CD4<500/mm3, Mann-Whitney U test
		Abbreviations and symbol:IBW, ideal body weight

## Sheet: supplementaly table S3
	Table S3. Energy adjusted food group intakes - Total subjects and separated by CD4 count 500/mm3
			Total（n=270）			CD4 ≥ 500/mm3 (n=148)			CD4 ＜ 500/mm3 (n=122)			p*
			median	( 25th , 75th )		median	( 25th , 75th )		median	( 25th , 75th )
		Cereals / 1000kcal ( g/1000kcal )	226.5	( 185.5 , 278.3 )		236.3	( 189.8 , 287.7 )		218.3	( 173.7 , 270.1 )		0.132
		Potatoes / 1000kcal ( g/1000kcal )	12.3	( 5.5 , 27.0 )		11.2	( 5.0 , 25.6 )		13.65	( 6.4 , 27.4)		0.164
		Sugar /1000kcal ( g/1000kcal )	2.5	( 1.3 , 5.3 )		2.5	( 1.2 , 5.1 )		2.6	( 1.4 , 6.1 )		0.517
		Pulses / 1000kcal ( g/1000kcal )	17.4	( 8.1 , 32.4 )		14.3	( 6.6 , 27.1 )		21.1	( 11.4 , 36.3 )		<0.001
		Green and yellow vegetables / 1000kcal ( g/1000kcal )	36.3	( 19.9 , 57.1 )		36.4	( 22.0 , 58.1 )		36.25	( 15.9 , 56.9 )		0.308
		Other vegetables / 1000kcal ( g/1000kcal )	55.9	( 35.7 , 81.7 )		55.2	( 33.4 , 79.8 )		60	( 36.5 , 83.8 )		0.486
		Fruits / 1000kcal ( g/1000kcal )	39.3	( 19.1 , 74.2 )		38.8	( 15.6 , 71.1 )		39.7	( 24.7 , 80.9 )		0.272
		Fish and shellfish / 1000kcal ( g/1000kcal )	31.1	( 18.8 , 50.5 )		32.9	( 18.7 , 47.1 )		31	( 19.5 , 55.8 )		0.449
		Meat / 1000kcal ( g/1000kcal )	37.1	( 25.7 , 53.0 )		36.4	( 24.0 , 53.7 )		37.4	( 28.4 , 52.8 )		0.519
		Eggs / 1000kcal ( g/1000kcal )	17	( 8.2 , 27.8 )		14.7	( 7.8 , 25.8 )		17.9	( 9.0 , 30.5 )		0.128
		Dairy products / 1000kcal ( g/1000kcal )	50.1	( 15.4 , 97.0 )		49.1	( 15.1 , 95.3 )		51.4	( 15.4 , 102.0 )		0.729
		Fats and oils / 1000kcal ( g/1000kcal )	6.3	( 4.5 , 8.1 )		6.5	( 4.8 , 8.4 )		6.25	( 4.1 , 8.0 )		0.175
		Confectionaries / 1000kcal ( g/1000kcal )	17.5	( 8.2 , 30.3 )		17.5	( 8.2 , 28.9 )		17.85	( 8.1 , 32.7 )		0.708
		Beverages / 1000kcal ( g/1000kcal )	442	( 299.0 , 613.6 )		443	( 312.1 , 612.9 )		442.1	( 283.9 , 622.3 )		0.523
		Condiments and spices / 1000kcal ( g/1000kcal )	127.4	( 93.3 , 175.2 )		129	( 93.6 , 176.3 )		124.75	( 93.0 , 172.9 )		0.505
	p*：CD4≧500/mm3 vs CD4<500/mm3, Mann-Whitney U test

## Sheet: supplementaly table S4
	Table S4. Lifestyle factors-Total subjects and separated by CD4 count 500/mm3
				Total			CD4 ≥ 500/mm3			CD4 ＜ 500/mm3			p*
				n (%)			n (%)			n (%)
		Current smoking habit	Yes	111	( 39.2 )		73	( 46.5 )		38	( 30.2 )		0.005
			No	172	( 60.8 )		84	( 53.5 )		88	( 69.8 )
		Physical acitivity preference	Like	84	( 29.2 )		40	( 25.0 )		44	( 34.4 )		0.306
			Rather like	151	( 52.4 )		90	( 56.3 )		61	( 47.7 )
			Rather dislike	44	( 15.3 )		24	( 15.0 )		20	( 15.6 )
			Dislike	9	( 3.1 )		6	( 3.8 )		3	( 2.3 )
		Regular exercise	Yes	120	( 42.0 )		67	( 42.4 )		53	( 41.4 )		0.865
			No	166	( 58.0 )		91	( 57.6 )		75	( 58.6 )
		Physical activity level	Light	126	( 43.9 )		77	( 48.1 )		49	( 38.6 )		0.082
			Moderate	139	( 48.4 )		75	( 46.9 )		64	( 50.4 )
			Rather heavy・Heavy	22	( 7.7 )		8	( 5.0 )		14	( 11.0 )
		Number of meals per day	Less than 2 times	115	( 40.5 )		74	( 47.1 )		41	( 32.3 )		0.011
			More than 3 times	169	( 59.5 )		83	( 52.9 )		86	( 67.7 )
		Amount of food eaten	Likely to eat more than appropriate	166	( 57.4 )		100	( 62.5 )		66	( 51.2 )		0.097
			Likely to eat less than appropriate	42	( 14.5 )		18	( 11.3 )		24	( 18.6 )
			neither more or less	81	( 28.0 )		42	( 26.3 )		39	( 30.2 )
		History of Alcoholic	Yes	23	( 8.0 )		13	( 8.1 )		10	( 7.8 )		0.907
			No	266	( 92.0 )		147	( 91.9 )		119	( 92.2 )
		Hours of sleep	Less than 4 hours	13	( 4.5 )		5	( 3.1 )		8	( 6.2 )		0.386
			5 - 6 hours	166	( 57.6 )		97	( 60.6 )		69	( 53.5 )
			7 - 8 hours	107	( 36.9 )		57	( 35.6 )		50	( 38.8 )
			More than 9 hours	3	( 1.0 )		1	( 0.6 )		2	( 1.6 )
		Whether or not they can sleep	Sleep well・	196	( 67.8 )		113	( 70.6 )		83	( 64.3 )		0.256
			Not much・canot sleep	93	( 32.2 )		47	( 29.4 )		46	( 35.7 )
		Taking sleeping pills	Yes	51	( 17.7 )		28	( 17.5 )		23	( 18.0 )		0.73
			Sometimes	46	( 16.0 )		28	( 17.5 )		18	( 14.1 )
			No	191	( 66.3 )		104	( 65.0 )		87	( 68.0 )
	p*：CD4≧500/mm3 vs CD4<500/mm3, x2 test or Fisher's exact test for other variables
